# Supplementary material for: Physiological and Transcriptomic Analysis Provides Insights into Low Nitrogen Stress in Foxtail Millet (Setaria italica L.)
Source: Int J Mol Sci. 2023 Nov 14;24(22):16321. doi: 10.3390/ijms242216321 (PMC10671652; doi:10.3390/ijms242216321)
Supplement: Supplementary file 1 [file ijms-24-16321-s001.zip]

Archive with 1 entries (1 files):
- ijms-2694835-supplementary.pdf
